# Supplementary material for: Genomic Evolution Strategy in SARS-CoV-2 Lineage B: Coevolution of Cis Elements
Source: Curr Issues Mol Biol. 2024 Jun 9;46(6):5744–76. doi: 10.3390/cimb46060344 (PMC11203041; doi:10.3390/cimb46060344)
Supplement: Supplementary file 1 [file cimb-46-00344-s001.zip]

Archive with 1 entries (1 files):
- cimb-2983003-supplementary.pdf
